# Supplementary material for: Identification and functional characterization of the AGO1 ortholog in maize
Source: J Integr Plant Biol. 2016 Apr 7;58(8):749–58. doi: 10.1111/jipb.12467 (PMC5071735; doi:10.1111/jipb.12467)
Supplement: Supplementary file 1 — Table S1. Maize lines resequenced for analysis of DNA sequence variation [file JIPB-58-749-s001.xlsx]

## Sheet: Sheet1
Supplementary Table 1. The list of 10 folds resequenced lines used into natural variation analysis.
Seq number	Name	Pedigree	Origin	Adaptation
CNA001	Ye478	U8112/Shen5003	China	Temperate
CNA002	Dan598	(Dan340/Danhuang11)/(Danhuang02/Dan599)	China	Temperate
CNA003	Si287	444/255	China	Temperate
CNA004	Ji853	(Huangzao4/Zi330)/Zi330	China	Temperate
CNA005	LX9801	Ye502×H21	China	Temperate
CNA006	Qi319	American hybrid P78599	China	Temperate
CNA007	Huangzao4	Improved from landrace Tangsipingtou	China	Temperate
CNA008	Tie7922	American hybrid P3382	China	Temperate
CNA009	Han21	American hybrid P78599	China	Temperate
CNA010	Qi205	(Veiai141/Zhongxi017)/Population70	China	Temperate
CNA011	Zheng22	(Duqing/E28)/Lujiukuan	China	Temperate
CNA012	Zhao835	Reid	China	Temperate
CNA013	Ji419	Si419/(B68HT/Mo17)	China	Temperate
CNA014	R09	American hybrid	China	Temperate
CNA015	A318	Improved Su37	China	Tropical/subtropical
CNA016	ES40	Landrace Linshuidadudu from Sichuan	China	Subtropical
CNA017	48-2	Unknown	China	Subtropical
CNA018	18-599（red）	Unknown	China	Subtropical
CNA019	18-599（white）	Unknown	China	Subtropical
CNA020	Nan21-3	Yugoslavia hybrid	China	Temperate/Subtropical
CNA021	81565	(Huobai/Jing03)/(S2/黑白94)	China	Tropical/subtropical
CNA022	634-11511	American hybrid	China	Temperate
CNA023	273	American hybrid	China	Temperate
CNA024	698-1	American hybrid	China	Temperate
CNA025	288	American hybrid	China	Temperate/Subtropical
CNA030	20V-18	(N216/Hangnuo)/N216BC4	China	Tropical/subtropical
CNA031	622016-ZCN-2	(Zhongnuo No.2/H99)/H99//H99	China	Tropical/subtropical
CNA032	Silunuo	Landrace from Xishuangbanna	China	Tropical/subtropical
CNA033	Cixibainuo	Landrace	China	Tropical/subtropical
CNA035	RP125	American hybrid	China	Temperate
CNA039	R08	American hybrid 78641	China	Temperate
CNA044	SAML1001	Selected from a commerciaied hybrid introduced from Thailand	China	Tropical/subtropical
CNA045	178	Selected from an introduced hybrid	China	Temperate
CNA046	Jiao51	Improved from landrace	China	Tropical/subtropical
CNA056	Chuan 29 Female Parent	Selected from a commercialized hybrid	China	Tropical/subtropical
USA003	FR19	A635/W438	USA	Temperate
USA004	LH51	Mo17 Backcross 5 recovery	USA	Temperate
USA005	FAPW	Developed by DeKalb-Pfizer Genetics	USA	Temperate
USA007	LH132	(H93/B73)/B73	USA	Temperate
USA009	F42	B73 mutation selection	USA	Temperate
USA011	AS6103	(AS10631/A632)//(B14AHt/B14AHt)	USA	Temperate
USA015	PHG83	PH814/PH207	USA	Temperate
USA018	NK764	NK235/B73	USA	Temperate
USA021	NS701	A632/B73Ht	USA	Temperate
USA026	W8304	Developed by Northrup, King & Company	USA	Temperate
USA028	PHN47	Pioneer Hi-Bred proprietary inbred	USA	Temperate
CMT001	CML84	G32C19H512-2-#1-B-####-6-B	CIMMYT	Tropical/subtropical
CMT002	CML85	P34C5F21-2-#1-2-2-#	CIMMYT	Tropical/subtropical
CMT003	CML99	P42(STE)C1F39-2-2-1-1-BB	CIMMYT	Tropical/subtropical
CMT004	CML330	89[SUWAN8422]/[P47S3/MP78:518]#-7-1-1-1-1-1-B-#-BB	CIMMYT	Tropical/subtropical
CMT005	CML418	G15C22H100#-2-2-6-1-2-BBBBB	CIMMYT	Tropical/subtropical
CMT006	H-16	Unknown	CIMMYT	Tropical/subtropical
CMT007	CML96	P42C4F233-1-#2-B-#*6-2-B	CIMMYT	Tropical/subtropical
CMT008	CML192	G34QH174-3-1-2-BB	CIMMYT	Tropical/subtropical
CMT009	CML411	P28C7-S4-#-BBBBBBBBBBB	CIMMYT	Tropical/subtropical
CMT010	P1	Unknown	CIMMYT	Tropical/subtropical
CMT011	CMT-L008	CL-04934(P49C2H12-5-4xP23C2-11-1)-2-2-2-B*10	CIMMYT	Tropical/subtropical
CMT012	CMT-L012	Cuba/Guad C3 F53-3-1-1-B-B-B	CIMMYT	Tropical/subtropical
CMT013	CML133	P44C4F182-2-1-2-2#B1#B1-2-2-8-B1-B1#B1	CIMMYT	Tropical/subtropical
CMT014	CML202	ZSR923S4BULK-5-1-BB	CIMMYT	Tropical/subtropical
CMT015	CML206	[EV7992#/EVPO44SRBC3]#BF37SR-2-3SR-2-4-3-BB	CIMMYT	Tropical/subtropical
CMT016	CML341	LPSEQC3-H1-2-2-2-1-1-##-BB	CIMMYT	Tropical/subtropical
CMT017	CML504	[COMPE2/P43SR//COMPE2]F#-20-1-1-B-1-BB-6-BB	CIMMYT	Tropical/subtropical
CMT018	CML505	[Ent320:92SEW2-77/[DMRESR-W]EarlySel-#I-2-4-B/CML386]-B-11-3-B-2-#-B*4	CIMMYT	Tropical/subtropical
CMT019	CML511	[CML389/CML176]-B-29-2-2-B*5	CIMMYT	Tropical/subtropical
CMT020	VL05610	[SW1SR/COMPE1-W###S2#]-19-5-1-BBB-4-BB-1-2-B*4-1-B	CIMMYT	Tropical/subtropical
CMT021	VL056883	P401c2F2-343-2-BB-1-B*4-1-B	CIMMYT	Tropical/subtropical
CMT023	VL057847	ZEWAc1F2-300-2-2-B-1-B*4-1-B	CIMMYT	Tropical/subtropical
CMT024	VL0512447	[(SML*SMQPM)*(MTL*SMQPM)]F1S6-1-25-BB-1-B	CIMMYT	Tropical/subtropical
CMT025	VL062784	CML312SRQ=[[(CLQ-RCWQ83xCML312SR)xCML312SR]xCML312SR)]-15-1-BBB	CIMMYT	Tropical/subtropical
CMT026	VL054178	[CML159/[CML159/[MSRXPOOL9]C1F2-205-1(OSU23i)-5-3-X-X-1-BB]F2-3sx]-8-1-1-BB-1-B	CIMMYT	Tropical/subtropical
CMT028	CML312SR	MAS[MSR/312]-117-2-2-1-B*4-B-B-B-B	CIMMYT	Tropical/subtropical
CMT029	CMT-L083	INTA-191-2-1-2-B*8-B-B-B	CIMMYT	Tropical/subtropical
CMT030	CMT-L094	P501SRc0-F2-47-3-1-1-B-B-B-B	CIMMYT	Tropical/subtropical
CMT032	CMT-L106	02SADVL2B-#-25-1-1-B-B-B	CIMMYT	Tropical/subtropical
CMT033	CMT-L107	[DTPWC8F31-4-2-1-6/CML444//ZM521B-66-4-1-1-1-BB]-3-2-1-B-B-B	CIMMYT	Tropical/subtropical
CMT034	CMT-L113	[CML198/LPSC3H144-1-2-2-2-2-#-BB]-1-4-1-1-4-B*4-B-B-B	CIMMYT	Tropical/subtropical
CMT035	CMT-L153	(CUBA/GUAD C1 F27-4-3-3-B-1-Bx[KILIMA ST94A]-30/MSV-03-2-10-B-2-B-B)-160-1-B-3-B	CIMMYT	Tropical/subtropical
CMT036	CMT-L189	ECA-MOROSR( BC1)F2-7-ECAVEE7/PL15QPMC7SRC1F2//POOL15QPMSR-B-4-B-B	CIMMYT	Tropical/subtropical
CMT037	CMT-L197	CML445/CML144//CML159//POOL15QPMSR-B-55-B-B	CIMMYT	Tropical/subtropical
CMT038	CMT-L217	DTPWC9-F104-5-4-1-1-B-B-B	CIMMYT	Tropical/subtropical
CMT039	CMT-L223	La Posta Seq C7-F86-1-1-1-1-B-B-B	CIMMYT	Tropical/subtropical
CMT040	CML479	(P24STE-5/24STE-17)-BBBB-###-B-3-B-1-B*4	CIMMYT	Tropical/subtropical
CAU001	Zheng58	Variant plants from Ye478		Temperate
CAU004	5003	American single-cross 3147		Temperate
CAU002	Chang7-2	Huangzao4/Weichun		Temperate
MO17	M017	C103/187-2		Temperate
